# Supplementary material for: Identification of a queen primer pheromone in higher termites
Source: Commun Biol. 2022 Nov 2;5:1165. doi: 10.1038/s42003-022-04163-5 (PMC9630296; doi:10.1038/s42003-022-04163-5)
Supplement: Supplementary file 3 — Supplementary Data 1 [file 42003_2022_4163_MOESM3_ESM.xlsx]

## Sheet: Fig 1b
	Cumulative counts of new queens in experiment I
					COUNTS										PERCENT
	time (h)	A	B	C	non-dispersing	D	E	F	dispersing		time (h)	A	B	C	non-dispersing	D	E	F	dispersing
	12	1			1						0	0	0	0	0	0	0	0	0
	24	1			1						6		5.89	5.89	3.93
	48	1			1						12	5.89	11.77	11.77	9.81
	72	1			1						24	11.77			11.77
	72	1			1						30			17.65	13.73
	72	0			0						42		17.65	23.53	17.65
	72	0			0						48	17.65			19.61
	72	0			0						54		23.53		21.57
	72	0			0						66			29.42	23.53
	72	0			0						72	29.42	23.53	29.42	27.46	0	0	0	0
	72	0			0
	72	0			0
	72	0			0						dispersing vs. non-dispersing colonies
	72	0			0
	72	0			0								non-dispersing		dispersing
	72	0			0						n		51		51	51
	72	0			0						# censored		37		51	51
	6		1		1						# events		14		0	0
	12		1		1
	42		1		1						Log-rank (Mantel-Cox) test
	54		1		1						Chi square			16.13
	72		0		0						df			1
	72		0		0						P value			<0,0001
	72		0		0						P value summary			****
	72		0		0
	72		0		0
	72		0		0
	72		0		0
	72		0		0
	72		0		0
	72		0		0
	72		0		0
	72		0		0
	72		0		0
	6			1	1
	12			1	1
	30			1	1
	42			1	1
	66			1	1
	72			0	0
	72			0	0
	72			0	0
	72			0	0
	72			0	0
	72			0	0
	72			0	0
	72			0	0
	72			0	0
	72			0	0
	72			0	0
	72			0	0
	72					0			0
	72					0			0
	72					0			0
	72					0			0
	72					0			0
	72					0			0
	72					0			0
	72					0			0
	72					0			0
	72					0			0
	72					0			0
	72					0			0
	72					0			0
	72					0			0
	72					0			0
	72					0			0
	72					0			0
	72						0		0
	72						0		0
	72						0		0
	72						0		0
	72						0		0
	72						0		0
	72						0		0
	72						0		0
	72						0		0
	72						0		0
	72						0		0
	72						0		0
	72						0		0
	72						0		0
	72						0		0
	72						0		0
	72						0		0
	72							0	0
	72							0	0
	72							0	0
	72							0	0
	72							0	0
	72							0	0
	72							0	0
	72							0	0
	72							0	0
	72							0	0
	72							0	0
	72							0	0
	72							0	0
	72							0	0
	72							0	0
	72							0	0
	72							0	0

## Sheet: Fig 1c
	Number of NY4 and proportion of males in colonies A-F
	colony	NY4 total	♀	♂	♂ proportion (%)
	A	51	50	1	2
	B	168	160	8	5
	C	122	118	4	3
	D*	1112	656	456	41
	E*	1231	714	517	42
	F	667	387	280	42
	* nymphs were retrieved from most but not all collected nest material

## Sheet: Fig 4b
	Cumulative counts of new queens in different treatments in experiment II
	COUNTS						PERCENT
	time (h)	control	10 NQ	1 QE	10 QE		time (h)	control	10 NQ	1 QE	10 QE
	6	1					0	0	0	0	0
	18	1					6	2.223		2.223
	24	1					18	4.445
	24	1					24	8.889		4.445
	30	1					30	11.112
	36	1					36	15.556		6.667
	36	1					42	17.778		8.889	2.223
	42	1					48	24.445
	48	1					54
	48	1					60	26.667	2.223	11.112
	48	1					66	28.889	4.445	13.334	4.445
	60	1					72	28.889	4.445	13.334	4.445
	66	1
	72	0
	72	0					Overall curve comparison
	72	0
	72	0							control	10 NQ	1 QE	10 QE
	72	0					n		45	45	45	45
	72	0					# censored		32	43	39	43
	72	0					# events		13	2	6	2
	72	0
	72	0					Log-rank (Mantel-Cox) test
	72	0					Chi square			17.24
	72	0					df			3
	72	0					P value			0.0006
	72	0					P value summary			***
	72	0
	72	0
	72	0					Pairwise curve comparisons
	72	0					control vs. 10 NQ
	72	0					Chi square			10.06
	72	0					df			1
	72	0					P value			0.0015
	72	0					Sidak corr. α (0.05)			0.0085
	72	0					P value summary			*
	72	0
	72	0					control vs. 1 QE
	72	0					Chi square			3.226
	72	0					df			1
	72	0					P value			0.0707
	72	0					Sidak corr. α (0.05)			0.0085
	72	0					P value summary			ns
	72	0
	72	0					control vs. 10 QE
	72	0					Chi square			9.882
	60		1				df			1
	66		1				P value			0.0017
	72		0				Sidak corr. α (0.05)			0.0085
	72		0				P value summary			*
	72		0
	72		0				10 NQ vs. 1 QE
	72		0				Chi square			2.282
	72		0				df			1
	72		0				P value			0.1309
	72		0				Sidak corr. α (0.05)			0.0085
	72		0				P value summary			ns
	72		0
	72		0				10 NQ vs. 10 QE
	72		0				Chi square			3,17 x 10-5
	72		0				df			1
	72		0				P value			0.9955
	72		0				Sidak corr. α (0.05)			0.0085
	72		0				P value summary			ns
	72		0
	72		0				1 QE vs. 10 QE
	72		0				Chi square			2.256
	72		0				df			1
	72		0				P value			0.1283
	72		0				Sidak corr. α (0.05)			0.0085
	72		0				P value summary			ns
	72		0
	72		0
	72		0
	72		0
	72		0
	72		0
	72		0
	72		0
	72		0
	72		0
	72		0
	72		0
	72		0
	72		0
	72		0
	72		0
	72		0
	72		0
	72		0
	72		0
	36			1
	60			1
	66			1
	24			1
	42			1
	6			1
	72			0
	72			0
	72			0
	72			0
	72			0
	72			0
	72			0
	72			0
	72			0
	72			0
	72			0
	72			0
	72			0
	72			0
	72			0
	72			0
	72			0
	72			0
	72			0
	72			0
	72			0
	72			0
	72			0
	72			0
	72			0
	72			0
	72			0
	72			0
	72			0
	72			0
	72			0
	72			0
	72			0
	72			0
	72			0
	72			0
	72			0
	72			0
	72			0
	42				1
	66				1
	72				0
	72				0
	72				0
	72				0
	72				0
	72				0
	72				0
	72				0
	72				0
	72				0
	72				0
	72				0
	72				0
	72				0
	72				0
	72				0
	72				0
	72				0
	72				0
	72				0
	72				0
	72				0
	72				0
	72				0
	72				0
	72				0
	72				0
	72				0
	72				0
	72				0
	72				0
	72				0
	72				0
	72				0
	72				0
	72				0
	72				0
	72				0
	72				0
	72				0
	72				0
	72				0
	72				0

## Sheet: Fig 4c
	Number of new queens per group in eperiment II						Descriptive statistics
	replicate	control	10 NQ	1 QE	10 QE			control	10 NQ	1 QE	10 QE
	1	2	1	3	0		Minimum	2	0	0	0
	2	4	0	0	0		25% Percentile	2	0	0	0
	3	2	0	2	1		Median	2	1	0	0
	4	3	1	1	0		75% Percentile	3.5	2.5	1	1
	5	2	0	0	1		Maximum	4	3	1	1
	KW rank sum test
	Number of groups		4
	Number of values		20
	H		10.24
	P value		0.0167
	P value summary		*
	Dunn's multiple comparisons test
			Mean rank diff,		Z		Adjusted P Value	Summary	Mean rank 1	Mean rank 2
	control vs, 1 QE		6.2		1.734		0.4979	ns	17	10.8
	control vs, 10 EQ		9.9		2.768		0.0338	*	17	7.1
	control vs, 10 NQ		9.9		2.768		0.0338	*	17	7.1
	1 QE vs, 10 QE		3.7		1.035		>0,9999	ns	10.8	7.1
	1 QE vs, 10 QE		3.7		1.035		>0,9999	ns	10.8	7.1
	10 QE vs, 10 QE		0		0		>0,9999	ns	7.1	7.1

## Sheet: Fig 4d
	Number of NY4 and proportion of males in colony G
		NY4 total	♀	♂	♂ proportion (%)
		269	265	4	1.5
	Full data on genotypes of nymphs and queens from colony G (used to generate the bar graph in Figure 4d) is available in Supplmentary Information file

## Sheet: Fig 5b
	Cumulative counts of new queens in different treatments in colony H
	COUNTS					PERCENT
	time (h)	control	10 NQ	10 QE#		time (h)	control	10 NQ	10 QE#
	12	1				0	0	0	0
	18	1				12	2.223
	30	1				18	4.445
	24	1				24	8.889
	42	1				30	11.112	2.223
	42	1				42	15.556
	24	1				60	17.778	2.223	2.223
	60	1
	60	0
	60	0				Overall curve comparison
	60	0
	60	0						control	10 NQ	10 QE#
	60	0				n		45	45	45
	60	0				# censored		37	44	44
	60	0				# events		8	1	1
	60	0
	60	0				Log-rank (Mantel-Cox) test
	60	0				Chi square			10.96
	60	0				df			2
	60	0				P value			0.0042
	60	0				P value summary			**
	60	0
	60	0
	60	0				Pairwise curve comparisons
	60	0				control vs. 10 NQ
	60	0				Chi square			6.008
	60	0				df			1
	60	0				P value			0.0142
	60	0				Sidak corr. α (0.05)			0.0169
	60	0				P value summary			*
	60	0
	60	0				control vs. 10 QE#
	60	0				Chi square			6.132
	60	0				df			1
	60	0				P value			0.0133
	60	0				Sidak corr. α (0.05)			0.0169
	60	0				P value summary			*
	60	0
	60	0				10 NQ vs. 10 QE#
	60	0				Chi square			6,31 x 10-5
	60	0				df			1
	60	0				P value			0.9937
	60	0				Sidak corr. α (0.05)			0.0169
	60	0				P value summary			ns
	60	0
	30		1
	60		0
	60		0
	60		0
	60		0
	60		0
	60		0
	60		0
	60		0
	60		0
	60		0
	60		0
	60		0
	60		0
	60		0
	60		0
	60		0
	60		0
	60		0
	60		0
	60		0
	60		0
	60		0
	60		0
	60		0
	60		0
	60		0
	60		0
	60		0
	60		0
	60		0
	60		0
	60		0
	60		0
	60		0
	60		0
	60		0
	60		0
	60		0
	60		0
	60		0
	60		0
	60		0
	60		0
	60		0
	60			1
	60			0
	60			0
	60			0
	60			0
	60			0
	60			0
	60			0
	60			0
	60			0
	60			0
	60			0
	60			0
	60			0
	60			0
	60			0
	60			0
	60			0
	60			0
	60			0
	60			0
	60			0
	60			0
	60			0
	60			0
	60			0
	60			0
	60			0
	60			0
	60			0
	60			0
	60			0
	60			0
	60			0
	60			0
	60			0
	60			0
	60			0
	60			0
	60			0
	60			0
	60			0
	60			0
	60			0
	60			0

## Sheet: Fig 5c
	Number of new queens per group in colony H						Descriptive statistics
	replicate	control	10 NQ	10 QE#				control	10 NQ	10 QE#
	1	1	1	0			Minimum	1	0	0
	2	2	0	0			25% Percentile	1	0	0
	3	2	0	0			Median	2	0	0
	4	1	0	0			75% Percentile	2	0.5	0.5
	5	2	0	1			Maximum	2	1	1
	KW rank sum test
	Number of groups		3
	Number of values		15
	H		9.618
	P value		0.006
	P value summary		**
	Dunn's multiple comparisons test
			Mean rank diff.		Z		Adjusted P Value	Summary	Mean rank 1	Mean rank 2
	control vs. 10 QE#		6.9		2.686		0.0217	*	12.6	5.7
	control vs. 10 NQ		6.9		2.686		0.0217	*	12.6	5.7
	10 QE# vs. 10 NQ		0		0		>0,999999	ns	5.7	5.7

## Sheet: Fig 5d
	Number of NY4 and proportion of males in colony H
		NY4 total	♀	♂	♂ proportion (%)
		249	247	2	1
	Full data on genotypes of nymphs and queens from colony H (used to generate the bar graph in Figure 5d) is available in Supplmentary Information file

## Sheet: Fig 5e
	Cumulative counts of new queens in different treatments in colony I
	COUNTS					PERCENT
	time (h)	control	10 NQ	10 QE#		time (h)	control	10 NQ	10 QE#
	12	1				0	0	0	0
	12	1				12	4.445
	18	1				18	8.889
	18	1				24	11.112
	24	1				30	13.333
	30	1				42	17.778	2.223
	42	1				54	20		2.223
	42	1				60	20	2.223	2.223
	54	1
	60	0
	60	0				Overall curve comparison
	60	0
	60	0						control	10 NQ	10 QE#
	60	0				n		45	45	45
	60	0				# censored		36	44	44
	60	0				# events		9	1	1
	60	0
	60	0				Log-rank (Mantel-Cox) test
	60	0				Chi square			13.16
	60	0				df			2
	60	0				P value			0.0014
	60	0				P value summary			**
	60	0
	60	0
	60	0				Pairwise curve comparisons
	60	0				control vs. 10 NQ
	60	0				Chi square			7.249
	60	0				df			1
	60	0				P value			0.0071
	60	0				Sidak corr. α (0.05)			0.0169
	60	0				P value summary			*
	60	0
	60	0				control vs. 10 QE#
	60	0				Chi square			7.301
	60	0				df			1
	60	0				P value			0.0069
	60	0				Sidak corr. α (0.05)			0.0169
	60	0				P value summary			*
	60	0
	60	0				10 NQ vs. 10 QE#
	60	0				Chi square			6,313 x 10-5
	60	0				df			1
	60	0				P value			0.9937
	60	0				Sidak corr. α (0.05)			0.0169
	60	0				P value summary			ns
	42		1
	60		0
	60		0
	60		0
	60		0
	60		0
	60		0
	60		0
	60		0
	60		0
	60		0
	60		0
	60		0
	60		0
	60		0
	60		0
	60		0
	60		0
	60		0
	60		0
	60		0
	60		0
	60		0
	60		0
	60		0
	60		0
	60		0
	60		0
	60		0
	60		0
	60		0
	60		0
	60		0
	60		0
	60		0
	60		0
	60		0
	60		0
	60		0
	60		0
	60		0
	60		0
	60		0
	60		0
	60		0
	54			1
	60			0
	60			0
	60			0
	60			0
	60			0
	60			0
	60			0
	60			0
	60			0
	60			0
	60			0
	60			0
	60			0
	60			0
	60			0
	60			0
	60			0
	60			0
	60			0
	60			0
	60			0
	60			0
	60			0
	60			0
	60			0
	60			0
	60			0
	60			0
	60			0
	60			0
	60			0
	60			0
	60			0
	60			0
	60			0
	60			0
	60			0
	60			0
	60			0
	60			0
	60			0
	60			0
	60			0
	60			0

## Sheet: Fig 5f
	Number of new queens per group in colony I						Descriptive statistics
	replicate	control	10 NQ	10 QE#				control	10 NQ	10 QE#
	1	1	1	0			Minimum	1	0	0
	2	1	0	1			25% Percentile	1	0	0
	3	2	0	0			Median	2	0	0
	4	3	0	0			75% Percentile	2.5	0.5	0.5
	5	2	0	0			Maximum	3	1	1
	KW rank sum test
	Number of groups		3
	Number of values		15
	H		9.556
	P value		0.006
	P value summary		**
	Dunn's multiple comparisons test
			Mean rank diff.		Z		Adjusted P Value	Summary	Mean rank 1	Mean rank 2
	control vs. 10 QE#		6.9		2.677		0.0223	*	12.6	5.7
	control vs. 10 NQ		6.9		2.677		0.0223	*	12.6	5.7
	10 QE# vs. 10 NQ		0		0		>0,999999	ns	5.7	5.7

[truncated: 3 more sheets: Fig 5g, Fig 6a, Fig 6b]
